# Supplementary material for: The effect of short-chain fatty acids on human monocyte-derived dendritic cells
Source: Sci Rep. 2015 Nov 6;5:16148. doi: 10.1038/srep16148 (PMC4635422; doi:10.1038/srep16148)
Supplement: Supplementary Dataset [file srep16148-s2.xls]

## Sheet: Sheet1
			im			m
Gene symbol	im-DC (Log2AFU)	m / im	A	P	B	Am	Pm	Bm	B/Pm
CXCL11	2.06904	7.55745	0.766859	0.504038	0.179147	0.023777	-1.54033	-5.29209	-3.75177
CXCL10	3.45232	7.38647	1.6095	1.55196	0.188161	0.10107	-1.29831	-5.06148	-3.76317
CXCL9	3.60635	7.00462	0.732939	0.013846	-0.749228	0.11085	-1.97955	-5.37529	-3.39574
IFI44L	3.81223	5.92056	0.4145	-0.626321	-1.42611	0.147095	-0.471669	-1.9353	-1.46363
IL2RA	4.62354	5.52638	0.661553	0.143209	0.676456	0.03843	0.071	0.24045	0.16945
IFI27	4.77177	5.45246	-0.132374	-0.516753	-0.383573	0.02388	-0.286959	-1.86102	-1.57407
GBP4	3.64735	5.37122	0.251877	0.066568	0.441203	-0.071732	-1.7257	-3.89729	-2.17159
IDO1	4.05911	5.16248	0.204052	-0.062982	-0.213804	-0.010106	-0.59557	-1.63912	-1.04355
CYP7B1	3.09981	5.13931	0.659935	0.335053	0.288869	0.071501	-1.0227	-3.07996	-2.05726
RSAD2	3.71385	5.09792	0.675999	0.435129	-0.222195	-0.025393	-0.076451	-2.03905	-1.9626
CRLF2	5.39155	5.08441	0.880434	0.294616	1.17396	0.03841	0.08189	0.11462	0.03273
TNFAIP6	4.10885	5.06139	0.402147	0.136374	0.564064	-0.032746	-0.292139	-0.14687	0.145269
USP18	4.84466	4.83959	0.425291	-0.090507	-0.366951	-0.108784	-0.564254	-1.94752	-1.38327
IFIT3	4.70435	4.73314	0.890135	0.257404	0.282393	0.000173	-0.589977	-1.69383	-1.10385
CCR7	6.1431	4.70633	0.280661	-0.372868	-0.462007	0.02848	-0.52933	-1.07942	-0.55009
CCL19	5.10376	4.57779	0.081169	0.087854	-0.147496	-0.07119	-1.65334	-4.02052	-2.36718
HERC5	3.29413	4.54312	0.136295	-0.150676	-0.101191	0.212598	-0.013933	-1.41389	-1.39996
BCL2A1	3.7975	4.50503	0.593724	0.305136	0.96834	-0.13816	-0.378882	-0.513745	-0.134863
HMSD	4.15049	4.42589	0.486865	-0.036494	0.136597	0.080096	-0.804388	-1.76628	-0.961897
GPR171	4.56814	4.32626	0.076503	-0.854481	-0.627983	0.136241	-0.464808	-1.16861	-0.703801
TNFRSF9	3.84304	4.28881	0.377104	0.146143	0.508415	-0.01807	-0.734584	-0.61612	0.118464
SERPING1	4.74767	4.17269	0.196508	0.040626	0.131772	0.273384	-0.361193	-2.56053	-2.19934
TNFSF10	3.31497	4.16052	0.513486	0.894947	0.914073	0.188547	-0.595312	-2.42771	-1.8324
OAS1	3.87507	4.14985	0.234159	-0.089227	0.230986	0.054718	-0.551439	-1.62863	-1.07719
CCL5	5.75358	4.14871	0.34449	0.386659	1.42661	-0.07089	-0.214524	-0.204263	0.010261
USP41	4.64618	4.06693	0.401143	0.33491	0.10235	0.230619	-0.450788	-1.67803	-1.22724
IFI44	4.73632	3.96297	-0.048834	-0.530712	-0.941671	0.171236	-0.472985	-1.92231	-1.44932
IL12B	4.47364	3.95967	0.55266	-0.010723	0.067181	-0.118424	-1.79943	-3.38881	-1.58938
ALOX15P1	10.0383	-4.07537	-0.093139	0.0571	-0.254719	0.335589	2.48171	2.34916	-0.13255
EVI2B	7.76643	-4.07644	-0.330655	-0.023693	-0.364192	0.291168	2.16008	2.6708	0.510725
BLNK	9.48688	-4.07897	-0.280535	-0.318321	-1.44179	0.189994	0.340129	0.354676	0.014547
CD36	8.42684	-4.08326	-0.154375	-0.172571	0.181861	-0.039661	2.08451	3.82129	1.73677
CD200R1	8.95894	-4.1068	-0.071457	0.103213	-0.136171	0.332783	2.33517	2.67923	0.344066
ALOX15	11.1337	-4.13681	0.05271	0.21072	-0.12662	0.286708	2.6623	2.58953	-0.072775
ABCA6	9.07552	-4.17241	-0.317755	-0.286888	-1.24954	0.268917	1.47705	2.15098	0.673931
IL1RAP	7.35062	-4.18156	0.261827	0.191273	0.098455	0.195679	2.94189	3.72927	0.787381
CSF1R	9.77486	-4.26805	-0.185214	0.016259	-0.333622	0.020731	1.54651	2.08454	0.538032
SLAMF8	8.89796	-4.28609	0.211071	0.125767	-0.490537	0.150935	1.92121	1.93738	0.01617
CDH2	8.99408	-4.32923	-0.227793	-0.527254	-2.13161	0.031901	0.690255	-0.099804	-0.790059
SUCNR1	9.40323	-4.35591	-0.486354	-0.321968	-0.168165	0.050885	2.58429	3.23756	0.653272
CD209	10.704	-4.50523	-0.00963	-0.07077	-0.954136	0.302231	2.17759	2.05294	-0.124642
RNASE6	10.49	-4.64533	-0.10186	-0.44605	-0.76664	0.356833	2.2691	2.52224	0.253141
MRC1	10.961	-4.90821	-0.18178	-0.00695	0.46835	0.346567	3.17831	4.70606	1.52775
FCER1A	9.62311	-4.93438	-0.199945	-0.426536	-1.9557	0.455309	2.18903	2.32481	0.135785
MPEG1	9.63264	-5.0073	0.075817	0.290786	0.709179	0.478971	2.39514	4.15836	1.76323
CLEC10A	11.0635	-5.06101	-0.0124	-0.07736	-0.80312	0.148882	2.14353	2.04624	-0.097296
SCN9A	8.2055	-5.42245	-0.610453	-0.660163	-1.10676	0.137052	0.581823	1.73216	1.15034
F13A1	11.098	-5.67736	-0.29228	-0.14723	0.00366	-0.10769	0.552612	1.87581	1.3232
			A
ANKRD20A1	6.87087	-1.25609	-1.17887	-1.05136	-2.18605	0.202935	-0.47956	-0.941911	-0.462351
ANKRD20A2	6.61291	-1.1201	-1.13664	-0.990767	-2.126	0.247505	-0.501351	-0.977964	-0.476613
ANKRD20A4	6.67074	-1.00453	-1.11274	-1.08225	-2.17033	0.469958	-0.496509	-0.948919	-0.45241
				P
CCR2	4.05135	-1.06184	-0.040234	1.76759	1.12757	0.040809	0.224164	0.250353	0.026189
LRP1	5.65339	-0.330469	0.217229	1.69422	2.11892	-0.068482	0.552092	1.96763	1.41554
CCL1	5.11722	0.927387	0.511347	1.59539	1.21521	0.227736	3.11841	2.35155	-0.766853
IER3	7.39609	0.367638	0.644395	1.35268	2.03188	0.208768	0.988066	1.57722	0.589157
EGR1	5.50959	-0.717682	0.587583	1.26404	0.860288	-0.138314	0.400956	0.30646	-0.094496
RHO	5.39473	-0.508633	0.58352	1.2571	1.55662	-0.133022	0.508982	2.3875	1.87851
P2RX1	5.11393	-0.085987	0.275335	1.24626	1.64696	0.075689	0.314057	0.790739	0.476682
HCST	6.4857	-1.1891	0.270537	1.23529	0.517292	-0.059047	1.56165	1.37185	-0.189801
IL3RA	6.00612	0.947815	-0.369599	1.2263	2.98125	-0.003219	1.18238	2.6371	1.45473
TNS1	5.15395	1.23215	0.220167	1.10981	2.40702	0.082312	0.938796	1.746	0.807203
SLC44A2	4.95221	0.865644	0.001015	1.09371	2.09719	-0.028239	0.264066	0.899166	0.6351
ALOX5	5.56327	-0.082061	-0.014657	1.06183	1.79176	-0.036453	0.200091	0.625095	0.425004
MAP2K6	6.88245	-1.74671	-0.570609	-1.00783	-2.16428	0.02629	0.013473	-0.476908	-0.490381
GPX8	3.81588	-1.63934	-0.230723	-1.0117	-1.59242	-0.084982	-0.031252	-0.045871	-0.014619
GPR155	8.54592	-2.28694	-0.317358	-1.01531	-1.90433	0.039737	0.551591	0.43977	-0.111821
FZD3	6.88527	-3.20875	-0.538756	-1.0583	-1.53252	-0.004881	0.462824	1.35007	0.88725
PRKG2	4.02785	-1.06384	-0.598304	-1.11612	-1.3347	-0.130462	-0.157494	-0.229388	-0.071894
ABCA9	6.04466	-1.821	-0.029191	-1.13377	-2.17445	0.021	0.431625	0.133388	-0.298237
PTGER3	6.09101	-2.74255	-0.201659	-1.16683	-2.19549	0.014996	0.345152	0.060492	-0.28466
PRR11	7.07234	-1.75551	-0.524708	-1.20042	-2.2414	-0.004514	-0.240365	-0.861556	-0.621191
CYSLTR1	5.07212	-2.25145	-0.238023	-1.29235	-1.49557	0.117125	0.179223	0.42835	0.249127
IFI6	9.76332	2.45527	-0.364062	-1.489	-0.559597	-0.0501	-0.20743	-0.47223	-0.2648
NFXL1	9.79428	-3.51415	-0.518856	-1.52079	-3.33845	0.109504	0.024999	-0.073672	-0.098671
					B
IL1B	4.9861	1.54278	0.675484	0.687683	3.036	-0.124832	1.47176	3.07437	1.6026
ALDH1A1	3.75837	0.505844	-0.011533	0.806391	2.51901	0.034807	0.805763	2.26457	1.45881
ITGB7	4.90754	0.197992	0.099185	0.347087	2.40267	-0.166257	0.356713	1.49053	1.13382
HLA-DOA	5.79275	-0.255066	0.11042	0.679292	2.35692	0.186957	0.793759	2.37705	1.5833
HIST1H4B	3.49135	-0.237001	-0.022936	0.16999	2.34959	-0.037984	0.429865	0.677784	0.247919
IL1A	2.83078	1.02698	0.453321	0.285009	2.3289	0.044454	1.06284	3.99522	2.93238
HIST1H2AB	4.37182	0.440643	0.104087	0.443101	2.17588	-0.255525	-0.094748	0.291367	0.386115
HIST1H2BG	4.1042	0.509173	0.120197	0.364063	2.08275	0.114457	0.709437	1.3318	0.622361
SEL1L3	4.25331	0.996062	-0.041883	0.650702	2.06806	0.143034	1.26897	2.03373	0.764762
MT2A	6.55176	3.70371	-0.005241	0.759654	2.02712	-0.1112	0.14012	0.203	0.06288
HIST1H3A	5.82903	-0.65922	0.120683	0.791439	2.02677	0.125299	0.884464	1.76102	0.876553
STEAP4	7.43059	-3.52713	0.372906	0.67494	2.00168	0.059475	2.67827	4.5885	1.91023
MT1G	5.03471	3.64423	0.124832	0.858437	1.97299	-0.007865	1.02175	1.25985	0.238107
CD48	4.79957	0.085852	0.360545	0.848815	1.86386	0.304557	1.56392	2.29909	0.735175
TMEM45B	9.18438	-4.03048	-0.137113	-0.560402	-1.59937	-0.17589	1.19845	1.58691	0.388464
RFXAP	7.86328	-2.25789	-0.314357	-0.662013	-1.60611	0.011722	0.078488	0.064656	-0.013832
SCRN1	8.40705	-2.52741	-0.06328	-0.644503	-1.6402	0.216121	1.07155	0.718539	-0.353012
SMC2	5.66496	-0.857123	-0.477016	-0.885145	-1.66837	0.173505	-0.310844	-1.20925	-0.898407
DYNC2H1	4.284	-2.10357	-0.199438	-0.607317	-1.67951	0.014683	0.27869	0.13578	-0.14291
RRS1	6.97109	-2.61811	-0.184058	-0.591571	-1.75359	0.198624	0.343082	0.621852	0.27877
MOCOS	8.76286	-0.610707	-0.212548	-0.609155	-1.82958	0.145213	0.251896	-0.986883	-1.23878
NME8	5.72667	-0.399725	-0.390522	-0.588421	-1.87718	0.218611	0.093373	-0.680488	-0.773861
ANKRD20A3	6.58355	-0.908279	-0.90213	-0.953998	-1.90539	0.108383	-0.40036	-0.829844	-0.429484
ITGA4	6.78614	1.0907	0.248314	-0.784492	-1.94193	0.182415	-0.265358	-2.31703	-2.05167
CXCL13	5.65607	-2.46887	-0.465886	-0.389843	-2.02619	0.112182	1.21884	0.127878	-1.09096
NIPAL2	6.26071	-2.73149	-0.347686	-0.888199	-2.03026	0.120921	0.576281	0.192794	-0.383487
NCKAP5	5.75715	-2.50865	-0.144358	-0.879479	-2.16944	-0.100099	0.011629	-0.102461	-0.11409
						Am
BRD2	3.17196	0.4778	0.240715	-0.037107	0.173924	1.04846	-0.731908	-0.222657	0.509251
							Pm
CD207	7.06446	0.914975	0.683516	0.515692	0.545621	0.444731	3.25802	2.42409	-0.83393
ENTPD1	6.68248	-2.56079	0.377355	0.644986	0.662654	0.283002	2.77497	3.5927	0.817728
CXCR2P1	9.44781	-2.95108	0.082599	0.568227	0.772997	0.612797	2.63883	2.63399	-0.004839
ITGAM	9.82114	-3.80624	0.190438	0.421478	0.486878	0.291957	2.57601	3.51101	0.935004
CD226	9.2023	-3.65683	-0.013591	-0.201943	-0.35074	0.433054	2.52627	3.24961	0.72334
AGPAT9	7.40813	-3.41475	0.073151	0.198821	-0.02346	0.158442	2.44689	3.38183	0.934931
HCAR2	8.38364	-3.76781	0.002063	-0.056597	0.028658	0.0944	2.44316	3.49536	1.05221
CCR1	7.48951	-3.69567	0.189965	0.793157	0.592318	0.044293	2.38565	2.56203	0.176385
PTPRE	9.32088	-3.89837	0.004313	0.11392	0.014299	0.248682	2.27796	2.93614	0.658178
CLDN1	10.055	-2.4535	0.30734	0.00427	-0.478813	0.300095	2.24755	1.92483	-0.322724
TLR6	6.20458	-3.59883	0.184221	0.529189	0.250926	0.299008	2.09799	2.68376	0.585775
CCNH	8.29691	-3.65835	-0.184281	-0.302944	-0.532511	0.449158	2.0973	2.70286	0.60556
AOAH	6.76426	-2.03083	0.183553	0.628931	1.08867	0.379503	2.07126	2.5895	0.518238
SDC2	7.81815	-3.03662	-0.113854	-0.159534	-0.400408	-0.270616	2.04573	2.99898	0.953249
PYGL	7.32402	-1.45019	-0.227299	0.177397	0.267235	0.390584	2.03952	2.26992	0.230399
CYP2S1	8.29027	-2.00522	0.136528	0.202085	0.275112	0.177661	2.02985	2.41362	0.383771
HLA-DQB1	8.53904	-2.00425	0.092627	0.599023	0.978729	0.320743	1.97062	2.73376	0.763142
HLA-DMB	7.99702	-3.31956	-0.063015	0.175307	0.433878	0.171614	1.95948	3.05108	1.09161
FCER2	9.7215	-3.35537	0.095336	0.545892	0.434322	0.049521	1.95199	2.75458	0.802582
MMP12	11.7637	-2.48739	-0.11069	-0.29244	-1.07933	0.379642	1.91118	1.64834	-0.26284
PHTF2	7.16793	-2.88787	-0.291876	-0.324857	-0.296763	0.258932	1.86152	2.34784	0.486321
LIPH	5.23624	0.268275	0.314917	0.279993	0.365707	0.27918	1.84377	1.80211	-0.04166
FSTL1	3.62534	2.72603	0.060425	-0.063965	-0.094417	-0.356715	-2.09605	-2.85222	-0.756176
IL6	3.82323	3.22228	0.21366	0.191651	0.213702	-0.366447	-2.26879	-2.93609	-0.6673
TNFSF18	2.61269	3.30928	0.205451	0.00131	-0.054701	-0.980812	-2.63652	-2.71787	-0.081347
GCNT4	2.48458	2.65509	0.148992	-0.443887	-0.277361	0.072808	-1.77435	-2.41916	-0.644805
TNFSF4	2.77845	2.75045	0.187257	-0.028306	0.03741	-0.165531	-1.77621	-2.26784	-0.49163
CCL20	1.64821	2.52788	0.532881	0.34231	0.295133	-0.709062	-1.45666	-0.96059	0.496072
PDGFRL	4.60697	3.18251	0.209076	0.18597	0.072913	-0.119729	-1.40197	-2.77311	-1.37114
EXT1	6.21365	0.78005	0.07359	-0.215355	-0.624732	-0.107246	-1.36034	-1.93547	-0.575132
								Bm
GATM	7.52246	-3.81534	-0.538285	-0.791566	-0.011122	0.181151	0.771646	3.39298	2.62134
CALCRL	7.97327	-2.28806	-0.107107	-0.112964	0.447117	0.095429	1.37807	3.08931	1.71124
SLC2A3	7.65508	-2.4691	-0.339963	0.05102	0.986067	-0.157207	1.19402	3.07078	1.87676
TMEM71	6.39444	-2.84488	-0.671438	0.007292	0.025819	-0.087247	1.22099	2.90497	1.68399
CRIM1	6.39136	-1.60656	0.26242	-0.300966	0.290806	0.110119	0.965272	2.83451	1.86923
HCAR3	8.49409	-3.48627	-0.026463	-0.168335	-0.541298	-0.496112	1.42421	2.81188	1.38767
TMEM55A	6.8516	-3.3711	-0.055763	0.188909	0.065746	0.224144	1.27462	2.76975	1.49512
PSTPIP2	8.9326	-2.26244	0.252864	-0.018198	0.54977	0.149008	1.54881	2.63712	1.08831
ARHGDIB	9.86102	-3.85116	-0.111173	-0.165672	-0.433634	-0.056393	1.68036	2.57575	0.895388
CD53	9.77145	-3.00115	-0.105641	-0.089288	0.223212	0.109142	1.53889	2.57174	1.03284
CD70	4.30728	1.45478	-0.100854	0.283702	0.66468	-0.006312	0.541052	2.52777	1.98672
DOCK4	7.64286	-2.50927	-0.069298	-0.376841	0.001527	-0.073431	1.12933	2.52532	1.39599
SLC38A1	4.94885	0.149941	0.313777	0.225785	0.707218	0.061041	1.24084	2.51156	1.27073
CASS4	7.19347	-1.34227	0.490341	0.279635	0.408781	0.135458	1.54418	2.51077	0.966589
CD47	7.53416	1.83371	-0.197769	-0.195129	-0.410775	0.101723	-0.84118	-1.99196	-1.15078
FAS	5.26255	1.99196	-0.243776	-0.242916	-0.497532	-0.075967	-0.970266	-2.03103	-1.06077
CCL13	8.93659	0.407363	-0.06126	-0.47919	-0.974529	0.009556	0.373838	-2.17832	-2.55216
PPP2R1B	6.18236	1.79707	-0.046164	-0.210026	-0.181725	-0.023251	-1.0682	-2.27202	-1.20382
ITGB8	3.86815	3.7269	0.419883	0.141156	0.123677	-0.191983	-0.786065	-2.28409	-1.49803
HESX1	1.98402	3.80466	-0.174704	-0.079244	0.04182	0.196236	-0.607449	-2.41906	-1.81161
STEAP1B	4.43501	2.08423	0.23196	0.018552	-0.364885	0.128469	-0.910584	-2.48366	-1.57308
HIVEP2	5.10095	2.89517	0.251182	-0.277344	-0.393035	0.004693	-1.06014	-2.52759	-1.46745
IFIT2	3.6193	3.94117	0.282221	-0.117441	-0.35268	-0.061068	-0.859169	-2.71296	-1.85379
GBP1	6.06856	3.92142	0.535815	0.455298	0.127808	-0.066673	-1.01257	-2.82855	-1.81598
ANXA3	4.47676	3.82698	-0.103684	-0.240333	-0.193032	0.098532	-0.714978	-3.01359	-2.29862
ANKRD22	3.44073	2.75635	0.139892	0.117574	-0.151517	0.260026	-0.308303	-3.10036	-2.79206
BRIP1	4.92127	3.18468	-0.213526	-0.463664	-1.19333	0.116383	-0.909117	-3.25899	-2.34988
									B/Pm
MMP10	4.54644	-0.041366	0.66903	0.238067	0.851649	-0.419144	-0.70122	1.2036	1.90482
DNASE1L3	7.58143	-3.41689	-0.297843	-0.589243	-0.514213	-0.260606	0.50743	2.37022	1.86279
SCG3	2.40351	1.01323	0.04502	0.061867	0.236951	-0.293488	-0.519839	1.29284	1.81268
ITPR1	5.22997	0.314184	-0.047621	0.363894	0.986643	0.001509	0.735473	2.42458	1.68911
FCGR2C	8.03255	-3.83579	-0.378135	0.134614	0.620916	0.153401	1.62935	3.30859	1.67923
PADI2	5.20023	-0.207258	0.040899	0.370201	0.768441	-0.098451	0.512611	2.17938	1.66676
ZC3H12C	4.25514	0.027976	0.29661	0.314827	0.58177	0.160778	1.01207	2.65163	1.63956
SPP1	6.32074	-1.33869	-0.154716	-0.614009	-0.408808	0.029799	0.415053	2.01628	1.60123
RGS9	4.19051	0.246254	0.161857	0.166545	0.308647	-0.187586	0.396935	1.92727	1.53034
NNAT	4.40099	0.181258	0.237142	0.150987	0.656736	-0.090379	0.006586	1.52223	1.51564
BCL2L11	6.02773	0.748659	-0.052148	0.517141	1.16288	0.153605	0.607391	2.08258	1.47519
PAG1	4.72027	-0.449452	0.070428	0.257347	0.735811	0.023778	0.521615	1.96516	1.44354
GPX3	6.52723	-2.33034	-0.077973	0.143068	0.770583	0.038108	0.793626	2.22757	1.43394
FCGR2B	7.0473	-2.7454	-0.426105	0.072617	0.533121	-0.193286	0.424067	1.8578	1.43373
IL8	7.05443	1.16448	0.574253	0.026179	1.27149	-0.233593	0.782127	2.21352	1.4314
TNFSF9	4.98036	0.580798	0.166849	0.302055	0.9245	0.04573	0.331963	1.7436	1.41163
CCL4	6.89019	-0.322048	0.525266	0.231271	1.4502	-0.045736	0.894863	2.28498	1.39012
LYPD3	5.66643	0.083822	0.342033	0.145471	0.7503	0.065599	0.603082	1.99095	1.38787
ADAMDEC1	2.48626	2.13827	0.199682	0.040768	-0.067091	-0.198597	-0.580481	-1.93983	-1.35935
DUSP4	5.29469	1.96897	0.29871	0.049067	-0.375305	-0.004301	-0.200351	-1.59067	-1.39032
BCL2L14	3.63432	3.18688	0.096105	0.052952	-0.029725	-0.015691	-0.538694	-1.97692	-1.43823
ST3GAL5	6.80786	1.42241	0.129434	-0.00695	-0.375631	0.121632	-0.389552	-1.84143	-1.45188
DHX58	6.07056	3.07129	0.093841	-0.047275	-0.234152	0.02188	-0.319783	-1.77802	-1.45824
ENPP4	4.51143	2.65762	-0.002168	-0.328707	-0.346978	0.052425	-0.305902	-1.81819	-1.51229
CCL8	3.70315	2.0748	-0.307204	0.118352	0.352844	0.084012	0.800886	-0.731942	-1.53283
NAPSB	6.03605	1.90591	-0.07602	0.345539	0.219218	0.107369	-0.038032	-1.63648	-1.59845
CCL2	4.78361	3.09336	0.639261	0.090408	0.123297	0.107815	0.753259	-1.6836	-2.43686
